# Supplementary material for: De novo mutations in the GTP/GDP-binding region of RALA, a RAS-like small GTPase, cause intellectual disability and developmental delay
Source: PLoS Genet. 2018 Nov 30;14(11):e1007671. doi: 10.1371/journal.pgen.1007671 (PMC6291162; doi:10.1371/journal.pgen.1007671)
Supplement: S1 Dataset — (XLSX) [file pgen.1007671.s016.xlsx]

## Sheet: Dataset
Dataset S1. Raw data underlying the GTPase and effector binding (G-LISA) assays.

## Sheet: GTPase, corrected, Figure 3A
Data used for Figure 3A.
GTPase activity (luminescence), corrected for relative protein levels (from Supplemental Figure S9A)
	replicate 1	replicate 2	replicate 3
NTC	-0.542633	0.428267	0.114367
WT	19.491	19.4528	20.2117
G23D	2.5975	2.72382	1.87741
V25L	-22.0731	-15.3121	-16.2185
V25M	-35.4209	-35.3212	-36.2889
D130G	-23.7664	-29.0827	-9.02258
S157A	-15.3871	-18.5159	-23.5211
R176X	-3.29824	5.04935	-4.29655
Ordinary one-way ANOVA
Mutiple Comparisons to WT
Number of families	1
Number of comparisons per family	7
Alpha	0.05
Dunnett's multiple comparisons test	Mean Diff.	95.00% CI of diff.	Significant?	Summary	Adjusted P Value	B-?
WT vs. NTC	19.72	8.858 to 30.58	Yes	***	0.0004	A	NTC
WT vs. G23D	17.32	6.458 to 28.18	Yes	**	0.0015	C	G23D
WT vs. V25L	37.59	26.73 to 48.45	Yes	****	<0.0001	D	V25L
WT vs. V25M	55.4	44.53 to 66.26	Yes	****	<0.0001	E	V25M
WT vs. D130G	40.34	29.48 to 51.2	Yes	****	<0.0001	F	D130G
WT vs. S157A	38.86	28 to 49.72	Yes	****	<0.0001	G	S157A
WT vs. R176X	20.57	9.706 to 31.43	Yes	***	0.0003	H	R176X
Test details	Mean 1	Mean 2	Mean Diff.	SE of diff.	n1	n2	q	DF
WT vs. NTC	19.72	3.333e-10	19.72	3.714	3	3	5.309	16
WT vs. G23D	19.72	2.4	17.32	3.714	3	3	4.663	16
WT vs. V25L	19.72	-17.87	37.59	3.714	3	3	10.12	16
WT vs. V25M	19.72	-35.68	55.4	3.714	3	3	14.91	16
WT vs. D130G	19.72	-20.62	40.34	3.714	3	3	10.86	16
WT vs. S157A	19.72	-19.14	38.86	3.714	3	3	10.46	16
WT vs. R176X	19.72	-0.8485	20.57	3.714	3	3	5.537	16

## Sheet: GLISA, corrected, Figure 3B
Data used for Figure 3B.
Effector binding (absorbance), corrected for relative protein levels (from Supplemental Figure S9A)
	replicate 1	replicate 2	replicate 3
NTC	0.00133333	0.000333333	-0.00166667
WT	1.17633	1.10933	1.20233
G23D	2.18179	2.1689	2.12627
V25L	0.281028	0.296835	0.281028
V25M	0.584674	0.656714	0.705263
D130G	0.197458	0.355005	0.291986
S157A	1.87423	1.83729	1.78879
R176X	0.229949	0.207156	0.211715
Ordinary one-way ANOVA
Multiple comparisons to WT
Number of families	1
Number of comparisons per family	7
Alpha	0.05
Dunnett's multiple comparisons test	Mean Diff.	95.00% CI of diff.	Significant?	Summary	Adjusted P Value	B-?
WT vs. NTC	1.163	1.059 to 1.267	Yes	****	<0.0001	A	NTC
WT vs. G23D	-0.9963	-1.1 to -0.8923	Yes	****	<0.0001	C	G23D
WT vs. V25L	0.8764	0.7724 to 0.9804	Yes	****	<0.0001	D	V25L
WT vs. V25M	0.5138	0.4098 to 0.6178	Yes	****	<0.0001	E	V25M
WT vs. D130G	0.8812	0.7772 to 0.9852	Yes	****	<0.0001	F	D130G
WT vs. S157A	-0.6708	-0.7748 to -0.5668	Yes	****	<0.0001	G	S157A
WT vs. R176X	0.9464	0.8424 to 1.05	Yes	****	<0.0001	H	R176X
Test details	Mean 1	Mean 2	Mean Diff.	SE of diff.	n1	n2	q	DF
WT vs. NTC	1.163	-3.333e-10	1.163	0.03557	3	3	32.69	16
WT vs. G23D	1.163	2.159	-0.9963	0.03557	3	3	28.01	16
WT vs. V25L	1.163	0.2863	0.8764	0.03557	3	3	24.64	16
WT vs. V25M	1.163	0.6489	0.5138	0.03557	3	3	14.44	16
WT vs. D130G	1.163	0.2815	0.8812	0.03557	3	3	24.77	16
WT vs. S157A	1.163	1.833	-0.6708	0.03557	3	3	18.86	16
WT vs. R176X	1.163	0.2163	0.9464	0.03557	3	3	26.61	16
Ordinary one-way ANOVA
Multiple comparisons to NTC
Number of families	1
Number of comparisons per family	7
Alpha	0.05
Dunnett's multiple comparisons test	Mean Diff.	95.00% CI of diff.	Significant?	Summary	Adjusted P Value	A-?
NTC vs. WT	-1.163	-1.267 to -1.059	Yes	****	<0.0001	B	WT
NTC vs. G23D	-2.159	-2.263 to -2.055	Yes	****	<0.0001	C	G23D
NTC vs. V25L	-0.2863	-0.3903 to -0.1823	Yes	****	<0.0001	D	V25L
NTC vs. V25M	-0.6489	-0.7529 to -0.5449	Yes	****	<0.0001	E	V25M
NTC vs. D130G	-0.2815	-0.3855 to -0.1775	Yes	****	<0.0001	F	D130G
NTC vs. S157A	-1.833	-1.937 to -1.729	Yes	****	<0.0001	G	S157A
NTC vs. R176X	-0.2163	-0.3203 to -0.1123	Yes	***	0.0001	H	R176X
Test details	Mean 1	Mean 2	Mean Diff.	SE of diff.	n1	n2	q	DF
NTC vs. WT	-3.333e-10	1.163	-1.163	0.03557	3	3	32.69	16
NTC vs. G23D	-3.333e-10	2.159	-2.159	0.03557	3	3	60.7	16
NTC vs. V25L	-3.333e-10	0.2863	-0.2863	0.03557	3	3	8.049	16
NTC vs. V25M	-3.333e-10	0.6489	-0.6489	0.03557	3	3	18.24	16
NTC vs. D130G	-3.333e-10	0.2815	-0.2815	0.03557	3	3	7.913	16
NTC vs. S157A	-3.333e-10	1.833	-1.833	0.03557	3	3	51.54	16
NTC vs. R176X	-3.333e-10	0.2163	-0.2163	0.03557	3	3	6.08	16

## Sheet: Relative Protein Levels Fig S9A
									Data shown in Supplemental Figure S9A.
									Data used to transform values from Figure S10 (uncorrected for protein levels) to Figure 3 (corrected for protein levels)
Data used for Supplemental Figure S9A.									Raw values from ImageJ (intensity)
Raw values of intensity from ImageJ										Raw intensity	Ratio compared to WT
									WT	39966.9	1
WT	39966.9								G23D	40306.5	1.0085
G23D	40306.5								V25M	25520.2	0.638533
V25M	25520.2								S157A	34616.6	0.866133
S157A	34616.6								V25L	7584.9	0.18978
V25L	7584.9								D130G	6342.07	0.158683
D130G	6342.07								R176X	26302.9	0.658118
R176X	26302.9

## Sheet: GTPase, uncorrected, S10A
GTPase Acivity (luminescence), raw values, uncorrected for protein levels
	replicate 1	replicate 2	replicate 3
NTC	59.2064	58.2355	58.5494
WT	39.1728	39.211	38.4521
G23D	56.0442	55.9168	56.7704
V25L	62.8528	61.5697	61.7417
V25M	81.2812	81.2175	81.8354
D130G	62.4351	63.2787	60.0955
S157A	71.991	74.701	79.0362
R176X	60.8344	55.3407	61.4914
GTPase Acivity (luminescence), 100-Raw Values
	replicate 1	replicate 2	replicate 3
NTC	40.7936	41.7645	41.4506
WT	60.8272	60.789	61.5479
G23D	43.9558	44.0832	43.2296
V25L	37.1472	38.4303	38.2583
V25M	18.7188	18.7825	18.1646
D130G	37.5649	36.7213	39.9045
S157A	28.009	25.299	20.9638
R176X	39.1656	44.6593	38.5086
Data used for Supplemental Figure S10A
GTPase activity, 100-X, and baseline corrected for NTC
This data was then transformed using relative intensities of Western Blot bands (Supplemental Figure S9A) as measured by ImageJ in order to produce data for Figure 3A.
	replicate 1	replicate 2	replicate 3
NTC	-0.542633	0.428267	0.114367
WT	19.491	19.4528	20.2117
G23D	2.61957	2.74697	1.89337
V25L	-4.18903	-2.90593	-3.07793
V25M	-22.6174	-22.5537	-23.1716
D130G	-3.77133	-4.61493	-1.43173
S157A	-13.3272	-16.0372	-20.3724
R176X	-2.17063	3.32307	-2.82763
Ordinary one-way ANOVA
Mutiple Comparisons to WT
Number of families	1
Number of comparisons per family	7
Alpha	0.05
Dunnett's multiple comparisons test	Mean Diff.	95.00% CI of diff.	Significant?	Summary	Adjusted P Value	B-?
WT vs. NTC	19.72	15.25 to 24.18	Yes	****	<0.0001	A	NTC
WT vs. G23D	17.3	12.83 to 21.76	Yes	****	<0.0001	C	G23D
WT vs. V25L	23.11	18.64 to 27.58	Yes	****	<0.0001	D	V25L
WT vs. V25M	42.5	38.03 to 46.97	Yes	****	<0.0001	E	V25M
WT vs. D130G	22.99	18.53 to 27.46	Yes	****	<0.0001	F	D130G
WT vs. S157A	36.3	31.83 to 40.76	Yes	****	<0.0001	G	S157A
WT vs. R176X	20.28	15.81 to 24.74	Yes	****	<0.0001	H	R176X
Test details	Mean 1	Mean 2	Mean Diff.	SE of diff.	n1	n2	q	DF
WT vs. NTC	19.72	0	19.72	1.527	3	3	12.91	16
WT vs. G23D	19.72	2.42	17.3	1.527	3	3	11.33	16
WT vs. V25L	19.72	-3.391	23.11	1.527	3	3	15.13	16
WT vs. V25M	19.72	-22.78	42.5	1.527	3	3	27.82	16
WT vs. D130G	19.72	-3.273	22.99	1.527	3	3	15.05	16
WT vs. S157A	19.72	-16.58	36.3	1.527	3	3	23.76	16
WT vs. R176X	19.72	-0.5584	20.28	1.527	3	3	13.28	16

## Sheet: GLISA, uncorrected, Fig S10B
Effector binding (absorbance), uncorrected for protein levels, not baseline corrected
	replicate 1	replicate 2	replicate 3
NTC	0.079	0.078	0.076
WT	1.254	1.187	1.28
G23D	2.278	2.265	2.222
V25L	0.131	0.134	0.131
V25M	0.451	0.497	0.528
D130G	0.109	0.134	0.124
S157A	1.701	1.669	1.627
R176X	0.229	0.214	0.217
Data used for Supplemental Figure S10B
Effector binding (absorbance), uncorrected for protein levels, but baseline corrected to NTC
This data was then transformed using relative intensities of Western Blot bands (Supplemental Figure S9A) as measured by ImageJ in order to produce data for Figure 3B.
	replicate 1	replicate 2	replicate 3
NTC	0.00133333	0.000333333	-0.00166667
WT	1.17633	1.10933	1.20233
G23D	2.20033	2.18733	2.14433
V25L	0.0533333	0.0563333	0.0533333
V25M	0.373333	0.419333	0.450333
D130G	0.0313333	0.0563333	0.0463333
S157A	1.62333	1.59133	1.54933
R176X	0.151333	0.136333	0.139333
Ordinary one-way ANOVA
Mutiple Comparisons to WT
Number of families	1
Number of comparisons per family	7
Alpha	0.05
Dunnett's multiple comparisons test	Mean Diff.	95.00% CI of diff.	Significant?	Summary	Adjusted P Value	B-?
WT vs. NTC	1.163	1.096 to 1.229	Yes	****	<0.0001	A	NTC
WT vs. G23D	-1.015	-1.081 to -0.9478	Yes	****	<0.0001	C	G23D
WT vs. V25L	1.108	1.042 to 1.175	Yes	****	<0.0001	D	V25L
WT vs. V25M	0.7483	0.6815 to 0.8152	Yes	****	<0.0001	E	V25M
WT vs. D130G	1.118	1.051 to 1.185	Yes	****	<0.0001	F	D130G
WT vs. S157A	-0.4253	-0.4922 to -0.3585	Yes	****	<0.0001	G	S157A
WT vs. R176X	1.02	0.9535 to 1.087	Yes	****	<0.0001	H	R176X
Test details	Mean 1	Mean 2	Mean Diff.	SE of diff.	n1	n2	q	DF
WT vs. NTC	1.163	4.626e-18	1.163	0.02285	3	3	50.88	16
WT vs. G23D	1.163	2.177	-1.015	0.02285	3	3	44.4	16
WT vs. V25L	1.163	0.05433	1.108	0.02285	3	3	48.5	16
WT vs. V25M	1.163	0.4143	0.7483	0.02285	3	3	32.75	16
WT vs. D130G	1.163	0.04467	1.118	0.02285	3	3	48.92	16
WT vs. S157A	1.163	1.588	-0.4253	0.02285	3	3	18.61	16
WT vs. R176X	1.163	0.1423	1.02	0.02285	3	3	44.65	16
Ordinary one-way ANOVA
Mutiple Comparisons to NTC
Number of families	1
Number of comparisons per family	7
Alpha	0.05
Dunnett's multiple comparisons test	Mean Diff.	95.00% CI of diff.	Significant?	Summary	Adjusted P Value	A-?
NTC vs. WT	-1.163	-1.229 to -1.096	Yes	****	<0.0001	B	WT
NTC vs. G23D	-2.177	-2.244 to -2.111	Yes	****	<0.0001	C	G23D
NTC vs. V25L	-0.05433	-0.1212 to 0.01248	No	ns	0.1381	D	V25L
NTC vs. V25M	-0.4143	-0.4812 to -0.3475	Yes	****	<0.0001	E	V25M
NTC vs. D130G	-0.04467	-0.1115 to 0.02215	No	ns	0.2801	F	D130G
NTC vs. S157A	-1.588	-1.655 to -1.521	Yes	****	<0.0001	G	S157A
NTC vs. R176X	-0.1423	-0.2092 to -0.07552	Yes	****	<0.0001	H	R176X
Test details	Mean 1	Mean 2	Mean Diff.	SE of diff.	n1	n2	q	DF
NTC vs. WT	4.626e-18	1.163	-1.163	0.02285	3	3	50.88	16
NTC vs. G23D	4.626e-18	2.177	-2.177	0.02285	3	3	95.28	16
NTC vs. V25L	4.626e-18	0.05433	-0.05433	0.02285	3	3	2.378	16
NTC vs. V25M	4.626e-18	0.4143	-0.4143	0.02285	3	3	18.13	16
NTC vs. D130G	4.626e-18	0.04467	-0.04467	0.02285	3	3	1.955	16
NTC vs. S157A	4.626e-18	1.588	-1.588	0.02285	3	3	69.49	16
NTC vs. R176X	4.626e-18	0.1423	-0.1423	0.02285	3	3	6.229	16
